# Supplementary material for: Protein co-expression network analysis (ProCoNA)
Source: J Clin Bioinforma. 2013 Jun 1;3:11. doi: 10.1186/2043-9113-3-11 (PMC3695838; doi:10.1186/2043-9113-3-11)
Supplement: Additional file 2: Table S1 — Protein Co-expression Network Analysis (ProCoNA) GO enrichment summary results and examples. These tables give in-depth examples of the results from gene ontology enrichment for each experiment. [file 2043-9113-3-11-S2.xlsx]

## Sheet: Sheet1
		Protein Co-expression Network Analysis (ProCoNA) GO enrichment summary results and examples.
						Modules W/
						Significant
		Data	Peptides	Proteins	Modules	GO BP terms
		Sarcopenia	2845	685	19	12
		SARS	2008	707	14	14
		Influenza	989	493	6	6
		Examples from Sarcopenia
		Module 1
			GOBPID	Pvalue	OddsRatio	ExpCount	Count	Size	Term	BonnferoniAdjusted
			GO:0072376	2.74654e-13	14.2071	2.95067	20	40	protein activation cascade	6.22916e-10
			GO:0006959	4.49752e-11	10.4251	3.31313	19	44	humoral immune response	1.02004e-07
			GO:0010951	9.49167e-11	10.8709	3.07833	18	40	negative regulation of endopeptidase activity	2.15271e-07
			GO:0002253	3.96222e-10	7.0786	4.92533	22	64	activation of immune response	8.98632e-07
			GO:0002252	9.12914e-10	5.49296	7.00321	26	91	immune effector process	2.07049e-06
		Examples from Influenza
		Module 2
			GOBPID	Pvalue	OddsRatio	ExpCount	Count	Size	Term	BonnferoniAdjusted
			GO:0006334	3.95837e-23	44.7768	1.36369	22	36	nucleosome assembly	7.61986e-20
			GO:0034622	3.55083e-22	8.2557	8.25789	45	218	cellular macromolecular complex assembly	6.83535e-19
			GO:0071824	4.49594e-18	19.5195	2.04553	22	54	protein-DNA complex subunit organization	8.65468e-15
			GO:0006333	7.24996e-18	18.9242	2.08341	22	55	chromatin assembly or disassembly	1.39562e-14
			GO:0006323	1.15534e-17	18.364	2.12129	22	56	DNA packaging	2.22403e-14
		Examples from SARS
		Module 3
			GOBPID	Pvalue	OddsRatio	ExpCount	Count	Size	Term	BonnferoniAdjusted
			GO:0034622	4.26e-20	8.90489	6.4228	38	218	cellular macromolecular complex assembly	7.98e-17
			GO:0006334	1.8e-14	25.9609	1.06065	15	36	nucleosome assembly	3.38e-11
			GO:0044085	2.43e-14	4.22128	19.0033	55	645	cellular component biogenesis	4.55e-11
			GO:0006333	1.63e-12	14.9654	1.62043	16	55	chromatin assembly or disassembly	3.06e-09
			GO:0006323	2.23e-12	14.5884	1.64989	16	56	DNA packaging	4.17e-09
